# Supplementary material for: Molecular characterization of bacterial leaf streak resistance in hard winter wheat
Source: PeerJ. 2019 Jul 15;7:e7276. doi: 10.7717/peerj.7276 (PMC6637926; doi:10.7717/peerj.7276)
Supplement: Table S4 [file peerj-07-7276-s008.xlsx]

## Sheet: Supplemental_Table_S4
Supplementary Table 4. Summary of significant SNPs linked to QTLs for bacterial leaf streak (BLS) resistance detected from the best linear unbiased estimator (BLUE) values, Greenhouse (GH), and Field scores (Field).
Experiment	SNP	Chromosome	Position	P.value
BLUES	BS00068074_51	1A	139744	0.00189
BLUES	BS00084995_51	1A	139744	0.00116
BLUES	Ku_c17846_363	1B	24546	0.000891
BLUES	BS00068050_51	2A	48443	0.00189
BLUES	BS00075598_51	3A	167526	0.000634
BLUES	IWA7541	3A	89483	0.00131
BLUES	RAC875_rep_c109228_400	3A	167526	0.00178
BLUES	tplb0059m03_622	3B	20135	0.0017
BLUES	IAAV1943	4A	144377	0.000103
BLUES	Kukri_c50736_53	4A	144377	0.000511
BLUES	BS00109911_51	4A	154298	0.000643
BLUES	BobWhite_c47168_598	4A	144377	0.000774
BLUES	BS00093588_51	5D	124863	0.00151
BLUES	BS00021911_51	5D	119528	0.00151
BLUES	GENE-3643_95	5D	124863	0.00151
BLUES	tplb0032m13_1358	7A	43474	0.000253
BLUES	Kukri_c36885_58	7A	45385	0.000705
BLUES	IWA7053	7A	42085	0.00105
BLUES	Kukri_c31299_490	7A	45385	0.00111
BLUES	Kukri_c18677_823	7A	44738	0.0013
Field	BS00068074_51	1A	139744	0.00182
Field	BS00084995_51	1A	139744	0.00199
Field	IAAV1943	4A	144377	0.000353
Field	Kukri_c50736_53	4A	144377	0.000439
Field	BS00109911_51	4A	154298	0.000536
Field	BobWhite_c47168_598	4A	144377	0.000677
Field	IAAV3545	4A	144377	0.00154
Field	tplb0032m13_1358	7A	43474	0.000157
Field	Kukri_c36885_58	7A	45385	0.000578
Field	Kukri_c31299_490	7A	45385	0.000904
Field	IWA7053	7A	42085	0.000932
Field	Kukri_c18677_823	7A	44738	0.0014
GH	BS00084995_51	1A	139744	0.000887
GH	BS00068074_51	1A	139744	0.00114
GH	IWA3089	1A	139744	0.00117
GH	BS00021990_51	1A	139744	0.00191
GH	Ku_c17846_363	1B	24546	0.000583
GH	Tdurum_contig68637_256	1B	43858	0.00194
GH	IAAV1943	4A	144377	0.000667
GH	Kukri_c50736_53	4A	144377	0.00146
GH	BS00109911_51	4A	154298	0.00151
GH	BobWhite_c47168_598	4A	144377	0.00199
GH	IWA7053	7A	42085	0.00045
GH	tplb0032m13_1358	7A	43474	0.000686
GH	RAC875_c346_1226	7A	43624	0.000875
GH	Kukri_c31299_490	7A	45385	0.000933
GH	RAC875_c41169_68	7A	43474	0.00138
GH	Kukri_c36885_58	7A	45385	0.00153
GH	Kukri_c18677_823	7A	44738	0.00154
GH	BS00095826_51	7A	33244	0.00162
