# Supplementary material for: Molecular characterization of bacterial leaf streak resistance in hard winter wheat
Source: PeerJ. 2019 Jul 15;7:e7276. doi: 10.7717/peerj.7276 (PMC6637926; doi:10.7717/peerj.7276)
Supplement: Table S8 [file peerj-07-7276-s012.xls]

## Sheet: Worksheet
Supplementary Table S8: Additional information about 299 Hard winter wheat association mapping panel (HWWAMP) lines
Name	GRIN	Synonym	Program	Pedigree	Generation	Comment	Hardness	Growth habit	Color	Awned	Chaff	Species	Height	Ppd-A1b	Ppd-B1b	Ppd-D1b	Rht-B1b	Rht-D1a	vrn-A1_Winter	vrn-B1_Winter	vrn-D1_Winter	vrn-D3a_Early	Ax1 or null allele	Bx7 over-expressing	Glu 2+12 allele	1RS:1AL	1RS:1BL	vrn-D3b_Late	Ax2* allele	Glu 5+10 allele
2145		HBK0630-4-5, KS97P0630-4-5	KSM	HBA142A/HBZ621A//Abilene	9	RHT1	H	W	R	A	bright	aestivum
2174-05		2174	OKS	IL71-5662/PL145 (Newton sib)//2165	9		H	W	R	A	bright	aestivum	short
2180	PI 532912	PI532912	TAM	TAMW-101/Pioneer-W603//Pioneer-W558	9	RHT2	H	W	R	A	bright	aestivum
ABOVE	PI 631449	CO980894	CSU	TAM110*4/FS2	9		H	W	R	A	bright	aestivum	short
AGATE	CItr 17463	NE69442	NEB	Ponca/3*Cheyenne//Kenya58/Newthatch//2*(Cheyenne/Tenmarq/Mediterranean/Hope)/3/Scout	9	MID-TALL	H	W	R	A	bright	aestivum
AKRON	PI 584504	CO880169	CSU	TAM107/Hail	9		H	W	R	A	bright	aestivum	short
ALICE	PI 644223	SD97W609	SDK	Abilene/Karl	9		H	W	W	A	bright	aestivum
ALLIANCE	PI 573096	NE88595, STEV.BAE.FIRSTSERIE_ENTRY35	NEB	AKRAN/COLT//CHISHOLMsib	9		H	W	R	A	bright	aestivum	short
ANTELOPE	PI 633910	NW97S278, STEV.BAE.FIRSTSERIE_ENTRY1	NEB	PRONGHORN/ARLIN	9	240CV-968, Medium height	H	W	W	A	bright	aestivum
ANTON	PI 651044	NW98S097, Anton=NW98S097	NEB	WA691213-27/PI559717//PLATTE	9	CV-1057, medium height	H	W	W	A	bright	aestivum
ARAPAHOE	PI 518591	NE82656	NEB	BRULE/3/PARKER4*/AGENT//BELOCERKOVSKAJA198/LANCER	5		S	W	R	A	bright	aestivum	tall
ARLIN	PI 564246	KS-SB-369-7	KSM	Selection from population of intercrossed hard red winter wheat and hard red spring wheat genotypes	9		H	W	W	A	bright	aestivum	short
AVALANCHE	PI 620766	CO940611	CSU	RL6005/RL6008//Larned/3/Cheney/Larned/4/Bennett-sib/5/TAM107(KS87H325)/6/RioBlanco	9	CV-921	H	W	W	A	bright	aestivum	short
BAKERS_WHITE		BakersWhite	UNK	UNKNOWN	9		H	W	W	A	bright	aestivum
BENNETT	CItr 17723	CItr17723	NEB	Scout/3/Quivira/Tenmarq//Marquillo/Oro/4/Homestead	9		H	W	R	A	bright	aestivum
BIG_SKY	PI 619166	MT9432, BigSky	MSU	NuWest/Tiber	9		H	W	R	A	bright	aestivum
BILLINGS	PI 656843	OK03522	OKS	N566/OK94P597	4		H	W	R	A	bright	aestivum	short
BILL_BROWN	PI 653260	PI653260, BillBrown	CSU	Yumar/Arlin	9			W				aestivum
BISON	CItr 12518	CItr12518	KSM	Chiefkan//Oro/Tenmarq	9		H	W	R	A	bright	aestivum
BOND_CL	PI 639924	PI639924, BondCL	CSU	Yumar//TXGH12588-120*4/FS2	9			W				aestivum
BRONZE	CItr 14013	CItr14013	SDK	Hume/Gage/4/Hume/3/(NE61943) Mida/Kenya117A//2*Hope/2*TurkeyRed	9		H	W	R	A	bronze	aestivum
BUCKSKIN	CItr 17263	NB68435	NEB	Scout/3/Quivera/Tenmarq//Marquillo/Oro	9		H	W	R	A	bright	aestivum
BURCHETT			UNK	UNKNOWN	9		H	W	W	A	bright	aestivum
BYRD		CO06424	CSU	TAM112/CO970547-7	9	NEW RELEASE 2011	H	W	R	A	bright	aestivum	short
CAMELOT	PI 653832	NE01604, STEV.BAE.FIRSTSERIE_ENTRY63	NEB	KS91H184/ARLIN	9		H	W	R	A	bright	aestivum
CAPROCK	CItr 14516	CItr14516	TAM	Sinvalocho / Wichita // Hope / Cheyenne /3/ Wichita /4/ Seu_Seun27	9		H	W	R	A	bright	aestivum
CARSON	PI 501534	CO810010	CSU	Anza/Scout//Centurk	9	PVP_8600157	H	W	R	A	bright	aestivum	short
CENTERFIELD	PI 644017	OK03918C	OKS	TXGH12588-105*4/FS4//2*2174	9		H	W	R	A	bright	aestivum	short
CENTURA	PI 476974	NE77682	NEB	Warrior*5/Agent/NE68457/3/Centurk78	9		H	W	R	A	bright	aestivum
CENTURK78	CItr 17724	CItr17724	NEB	Centurk-sel	9		H	W	R	A	bright	aestivum
CENTURY	PI 502912	PI502912	OKS	Payne//TAMW-101/Amigo	9		H	W	R	A	bright	aestivum	short
CHENEY	CItr 17765	CItr17765	KSM	Scout/Tascosa	9		H	W	R	A	bright	aestivum
CHEYENNE	CItr 8885, CHEYENNE	STEV.BAE.FIRSTSERIE_ENTRY93	NEB	CI8885	9		H	W	R	A	bright	aestivum
CHISHOLM	PI 486219	PI486219	OKS	Sturdy-sib/Nicoma	9		H	W	R	A	bright	aestivum	short
CO03064			CSU	CO970547/Prowers99	9		H	W	R	A	bright	aestivum	short
CO03W043			CSU	KS96HW94/CO980352	9		H	W	W	A	bright	aestivum	short
CO03W054			CSU	KS96HW94//Trego/CO960293	9	CV-1050, distinguished from CO03W054-2, cannot confirm original seed source	H	W	W	A	bright	aestivum	short
CO04025			CSU	CO940610/CO960293//CO99W189	9		H	W	W	A	bright	aestivum	short
CO04393			CSU	Stanton/CO950043	9		H	W	W	A	bright	aestivum	short
CO04499			CSU	Above/Stanton	9		H	W	R	A	bright	aestivum	short
CO04W320			CSU	CO950635/CO99W1126	9		H	W	W	A	bright	aestivum	short
CO050337-2			CSU	CO980829/TAM111	9		H	W	R	A	bright	aestivum	short
CO07W245		Antero	CSU	KS01HW152-1/TAM111	9	CSU POTENTIAL RELEASE 2012	H	W	W	A	bright	aestivum	short
CO940610	GSTR 10702	GSTR10702	CSU	KS87H22/MWO9	9		H	W	W	A	bright	aestivum	short	P	P	P	P	P	P	P	P	P	P	A	P	A	A
COLT	PI 476975	NE78696	NEB	Agate-sib (NE69441)//(Tx65A1503-1) 391-56-D8/Kaw	9		H	W	R	A	bright	aestivum
COMANCHE	CItr 11673	CItr11673	KSM	Oro/Tenmarq	9		H	W	R	A	bright	aestivum
COSSACK		G1594	WES	BCD11/47	9		H	W	R	A	bright	aestivum	short
COUGAR	PI 613098	NE93496	NEB	Warrior*5/Agent//Kavkaz/4/NE63218/Kenya58/3/Newthatch/2*CTMH//Ponca/*2Cheyenne (NE85707)/5/Thunderbird (CTMH=Cheyenne/Tenmarq/Mediterranean/Hope)	9		H	W	R	A	bright	aestivum
CREST	CItr 13880	CItr13880	MSU	Westmont*2/PI178383	9		H	W	R	A	bronze	aestivum
CRIMSON	PI 601818	SD89153	SDK	TAM105/Winoka	9		H	W	R	A	bronze	aestivum
CULVER	PI 606726	NE93554	NEB	NE82419/Arapahoe	9		H	W	R	A	bright	aestivum
CUSTER			OKS	F-29-76/TAM105//Chisholm	3		H	W	R	A	bright	aestivum	short
CUTTER			APS	JAGGER/WI89-189-14	9		H	W	R	A	bright	aestivum	short
DANBY	PI 648010	KS02HW34, (W)DANBY	KSM	Trego/Jagger'S'	9		H	W	W	A	bright	aestivum
DARRELL	PI 644224	PI644224	SDK	2076-W12-11/KARL92	9		H	W	R	A	bright	aestivum
DAWN	CItr 17801	CItr17801	SDK	II21031/Trapper/4/(CO652363) Warrior//Kenya58/Newthatch/2*( Cheyenne / Tenmarq / Mediterranean )/ Hope/3/Parker	9		H	W	R	A	bright	aestivum
DECADE	PI 660291	MT0552, MT0552/Decade	MSU	composite cross	9		H	W	R	A	bright	aestivum	short
DELIVER	PI 639232	OK98690	OKS	Yantar/2*Chisholm (OK91724)//Karl	3		H	W	R	N	bright	aestivum	short
DENALI		CO050303-2	CSU	CO980829/TAM111	9	CSU RELEASED 2011	H	W	R	A	bright	aestivum	short
DODGE	PI 506344	PI506344	KSM	Newton-sib (KS73H530)/(KS76HN1978-1) Arkan-sib	9		H	W	R	A	bright	aestivum	short
DUKE	CItr 17856	CO741232, CO695552-7	CSU	3*Sonora64/Warrior//Selkirk/2*Cheyenne/5/Scout/4/Quivera/3/Tenmark//Marquis1/Oro	9	PVP_8100153	H	W	R	A	bright	aestivum	tall
DUMAS			APS	WI90-425/WI89-483	9		H	W	R	A	bright	aestivum	short
DUSTER	PI 644016	OK93P656	OKS	W0405D/NE78488//W7469C/TX81V6187	9		H	W	R	A	bright	aestivum	short
E2041		MSU E2041, E2041_8381557067_R03C02	MCH	PIONEER_BRAND2552/PIONEER_BRAND2737W	5		S	W	W	A	bright	aestivum
EAGLE	CItr 15068	CItr15068	KSM	Scout-sel	9		H	W	R	A	bright	aestivum
ENDURANCE	PI 639233	OK94P549-11	OKS	HBY756A/SIOUXLAND//2180(=PI639233;OK94P549-11)	5		S	W	R	A	bright	aestivum	short
ENHANCER		G12017	WES	HT43H-331-9(Nebraska Winterhardy Selection)	9		H	W	R	A	bright	aestivum	short
EXPEDITION	PI 629060	PI629060	SDK	TOMAHAWK/BENNETT	9		H	W	R	A	bright	aestivum	short
FULLER	PI 653521	KS00F5-14-7	KSM	UNKNOWN	9		H	W	R	A	bronze	aestivum
G1878	PI 591622	PI591622	WES	Hawk/Sturdy//PlainsmanV	9		H	W	R	A	bright	aestivum	short
GAGE	CItr 13532	CItr13532	NEB	Ponca/3/Mediterranean/Hope//Pawnee	9		H	W	R	A	bright	aestivum
GALLAGHER		OK07214, OK07214/Gallagher	OKS	OK99711/Duster	4		H	W	R	A	bright	aestivum	short
GARRISON	PI 661992	OK05212, OK05212/Garrison	OKS	OK95616-1/HICKOK//BETTY	4		H	W	R	A	bright	aestivum	short
GENOU	PI 640424	MTS0031	MSU	Lew/Tiber//Redwin (MTS92015)/3/Vanguard/Norstar	9	SOLID STEM	H	W	R	A	bright	aestivum	tall
GENT	CItr 17293	SD7117	SDK	Agent/4*Scout	9		H	W	R	A	bright	aestivum
GOODSTREAK	PI 632434	NE97465	NEB	LEN//BUTTE/ND526(ND604)/6/(SD2971 )AGENT/3/ND441//WALDRON/BLUEBIRD/4/BUTTE/5/LEN(SD3055)/7/KS88H164/8/NE89646	9		H	W	R	A	bright	aestivum
GUYMON	PI 643133	OK00618W	OKS	Intrada/W189-163W	2		H	W	W	A	bright	aestivum	short
HAIL	PI 470927	CO778785	CSU	Mexican/USA//Scout/3/Mara/4/Scout/5/Ciano/6/Trapper/7/Parker	9		H	W	R	A	bright	aestivum	short
HALLAM	PI 638790	NE98471	NEB	Brule/Bennett//Niobrara	9		H	W	R	A	bright	aestivum
HALT	PI 584505	CO910927	CSU	Sumner/CO820026//PI372129/3/TAM107	9	CV-815	H	W	R	A	bright	aestivum	short
HARDING	PI 608049	PI608049	SDK	BRULE//BENNETT/CHISHOLM/3/ARAPAHOE	5		S	W	R	A	bronze	aestivum
HARRY	PI 632435	NE97689	NEB	BRULE/4/PARKER*4/AGENT//BELOCERKOVSKAJA198/LANCER/3/NEWTON/BRULE(NE90614)/5/(NE87612)NEWTON//WARRIOR*5/AGENT/3/AGATE-SIB	5		S	W	R	A	bright	aestivum
HATCHER	PI 638512	CO980607	CSU	Yuma/PI372129//TAM200/3/4*Yuma/4/KS91H184/Vista	9	CV-971	H	W	R	A	bright	aestivum	short
HEYNE	PI 612577	KS85W663-42	NEB	PLAINSMANV/KS75216//SUM754308/3/PLAINSMANV/KS82W422	5		S	W	W	A	bronze	aestivum	short
HG-9	PI 614118	PI614118	TAM	TAM200 outcross selection	9		H	W	R	N	bright	aestivum
HOMESTEAD	CItr 17264	NB68437	NEB	Scout/4/Kenya/Newthatch//Cheyenne/Tenmarq/Mediterranean/Hope/3/Pawnee/Cheyenne	9		H	W	R	A	bright	aestivum
HONDO			KSM	WI88-028/WI89-339	9		H	W	R	A	bright	aestivum	short
HUME	CItr 13526	CItr13526	SDK	crosses involving: Minter, Kharkof, Wichita, Nebred, Cheyenne, and others	9		H	W	R	A	bronze	aestivum
HV906-865			WES	G980039/Onaga	9		H	W	R	A	bright	aestivum	short
HV9W03-1379R			WES	B1127/3/B1551W//ROWDY/RWA 671 MONT	9		H	W	R	A	bright	aestivum	short
HV9W03-1551WP			WES	B1043/PL2180	9		H	W	W	A	bright	aestivum	short
HV9W03-1596R			WES	B1397-1/WGRC33	9		H	W	R	A	bright	aestivum	short
HV9W05-1280R			WES	SPARTANKA/G980761	9		H	W	R	A	bright	aestivum	short
HV9W06-504			WES	G982231/G982159//KS920709W	9		H	W	R	A	bright	aestivum	short
INFINITY_CL	PI 639922	infinity, InfinityCL, NH01046	NEB	WINDSTAR/3/MILLENIUMSIB//TXGH125888-120*4/FS2	5		S	W	R	A	bright	aestivum
INTRADA	PI 631402	OK98G701	OKS	RioBlanco/TAM200	9		H	W	W	A	bright	aestivum	short
JAGALENE			APS	JAGGER/ABILENE	9		H	W	R	A	bright	aestivum	short
JAGGER	PI 593688	KS84063-9-39-3, KS-84063-9-39-3	APS	KS82W418/STEPHENS(=PI593688;KS84063-9-39-3)	5	BUCKSKIN SPIKE; BROWN STRIPE ON OUTSIDE EDGE OF GLUME AND LEMMAS	S	W	R	A	bronze	aestivum	short
JERRY	PI 632433	ND9257	NDK	Roughrider//Winoka/NB66425/3/Arapahoe	9		H	W	R	A	bright	aestivum
JUDEE		MTS0713, MTS0713/Judee	MSU	Vanguard/Norstar//Judith/3/NuHorizon	9	SOLID STEM	H	W	R	A	bright	aestivum	short
JUDITH	PI 584526	MT8039	MSU	Lancota/Froid//NE69559/Winoka	9		H	W	R	A	bright	aestivum	tall
JULES	PI 564851	CO860094	CSU	Warrior*5/Agent//Agate-sib(NE76667)/3/Hawk	9	CV-813	H	W	R	A	bright	aestivum	short
KARL_92	PI 564245, Karl 92	KS831374-142, Karl92	KSM	ATLASS50//PARK85/AGENT	9		H	W	R	A	bright	aestivum	short
KAW61	CItr 12871	KS471238	KSM	purification and re - release of Kaw Oro//Mediterranean/Hope/3/Early-Blackhull/Tenmarq	9		H	W	R	A	bright	aestivum
KEOTA		HV9W98-143R	WES	CUSTER/JAGGER	9		H	W	R	A	bright	aestivum	short
KHARKOF	PI 5641	CI 1442, PI5641, PI5641	UNK	KHARKOF	9		H	W	R	A	bright	aestivum
KIOWA	CItr 12133	CItr12133	KSM	Chiefkan//Oro/Tenmarq	9		H	W	R	A	bright	aestivum
KIRWIN	CItr 17275	KS 6623	KSM	Parker*3/Bison	9		H	W	R	A	bright	aestivum
KS00F5-20-3			KSM	UNKNOWN	9				R	A	bronze	aestivum
LAKIN	PI 617032	KS96HW115	KSM	KS89H130/Arlin	9		H	W	W	A	bright	aestivum
LAMAR	PI 559719	CO820009	CSU	74F878 (Mexicandwarf)/Wings//Vona	9		H	W	R	A	bright	aestivum	tall
LANCER	CItr 13547	CItr13547	NEB	Turkey-Red/Cheyenne//Hope/2*Cheyenne	9		H	W	R	A	bright	aestivum
LARNED	CItr 17650	CItr17650	KSM	Ottawa/5*Scout	9		H	W	R	A	bright	aestivum
LINDON	CItr 17440	CO725055	CSU	Andes64A/Sonora64//Tacuari (I21183)/4/(CO652363) Warrior2/Kenya58/Newthatch//Cheyenne/Tenmark/Mediterranean/Hope/3/Parker/5/Lancer/3/(KS 62136) Norin16/CI12500//Kaw	9	CV-579	H	W	R	A	bright	aestivum	short
LOCKETT	PI 604245	TX91V4511	TAM	TX86V1540/TX78V2430-4	9		H	W	R	N	bronze	aestivum
LONGHORN	PI 552813	PI552813	APS	NS2630-1/Thunderbird	9		H	W	R	N	bright	aestivum	short
LYMAN	PI 658067	PI658067, SD00111-9	SDK	KS93U134/ARAPAHOE	5		H	W	R	A	bright	aestivum
MACE	PI 651043	N02Y5117, MACE=N02Y5117	OSU	YUMA//T-57/3/CO850034/4/4*YUMA/5/(KS91H184/ARLIN S/KS91HW29//NE89526)	5		S	W				aestivum
MCGILL	PI 659689	NE01481	NEB	Vona//Chisholm/PlainsmanV (OK83201)/3/Redland (NE92458)/4/Ike	9	CV-1061	H	W	R	A	bright	aestivum
MILLENNIUM	PI 613099	NE94479, STEV.BAE.FIRSTSERIE_ENTRY66	NEB	ARAPAHOE/ABILENE/NE86488	5	CV-908	S	W	R	A	bright	aestivum
MIT	CItr 17896	TX 71D3876	TAM	Sinvalocho / Wichita // Hope / Cheyenne /3/ Wichita /4/ Seu_Seun27 (TX391-56-D1 - 24)/6/T. dicoccoides / Aeg. speltoides , amphiploid //2* Austin /3/ Supremo (TX55C907)/4/ Bison /5/ Caddo/7/ Frontana / Westar	9	CV-659	H	W	R	A	bright	aestivum	short
MT0495			MSU	MT9640/NB1133	9		H	W	R	A	bright	aestivum	tall
MT06103			MSU	Composite cross	9		H	W	R	A	bright	aestivum	tall
MT85200			MSU	Froid/Winoka/3/TX55-391-56-D8/Westmont//Trader	9		H	W	R	A	bright	aestivum
MT9513			MSU	NuWest/MT8030	9	red and white mixed variety	H	W	R	A	bright	aestivum	tall
MT9904			MSU	MT85200/Tiber	9		H	W	R	A	bright	aestivum	tall
MT9982			MSU	Promontory/Judith	9		H	W	R	A	bright	aestivum	tall
MTS0531			MSU	L'Govskaya167/Rampart//MT9409	9	SOLID STEM	H	W	W	A	bright	aestivum	short
NE02558		STEV.BAE.FIRSTSERIE_ENTRY38	NEB	JAGGER/ALLIANCE	5		S	W	R	A	bronze	aestivum
NE04490		STEV.BAE.FIRSTSERIE_ENTRY41	NEB	NE95589/NE94632(=ABILENE/NORKA	5		H	W	R	A	bronze	aestivum
NE05430		STEV.BAE.FIRSTSERIE_ENTRY45	NEB	IN92823A1-1-4-5/NE92458	5		H	W	R	A	bright	aestivum
NE05496		STEV.BAE.FIRSTSERIE_ENTRY46	NEB	KS95HW62-6 (=KS87H325/RIO	9		H	W	R	A	bright	aestivum
NE05548		STEV.BAE.FIRSTSERIE_ENTRY47, PANHANDLE	NEB	NE97426 (=BRIGANTINA.2*ARAPAHOE)/NE98574	9		H	W	R	A	bright	aestivum	short
NE06545		STEV.BAE.FIRSTSERIE_ENTRY50, FREEMAN	NEB	KS92-946-B-15-1=(ABI86*3414/JAG//K92)/ALLIANCE	9		H	W	R	A	bright	aestivum	short
NE06607		STEV.BAE.FIRSTSERIE_ENTRY51	NEB	NE98466=(KS89H50-4/NE90518(=BRL//SXL/BENN))/WESLEY	5		S	W	R	A	bronze	aestivum
NE99495			NEB	ALLIANCE/KARL92	9		H	W	R	A	bright	aestivum
NEKOTA	PI 584997	NE88427	NEB	Bennett/TAM107	9		H	W	R	A	bright	aestivum	short
NELL	CItr 17803	SD 73177	SDK	Scout-selection/Capitan	9		H	W	R	A	bright	aestivum
NEOSHO			APS	W91-376-20/W95-084	9		H	W	R	A	bright	aestivum	short
NEWTON	CItr 17715	KS 73112	KSM	Pitic62/Chris-sib//2*Sonora64/3/KleinRendidor/4/Scout	9		H	W	R	A	bright	aestivum
NI06736		STEV.BAE.FIRSTSERIE_ENTRY87	NEB	NW97S312= (KM602-90/NE89657//AR	9		H	W	W	A	bright	aestivum
NI06737		STEV.BAE.FIRSTSERIE_ENTRY88	NEB	NW97S312= (KM602-90/NE89657//AR	9		H	W	W	A	bright	aestivum
NI07703		STEV.BAE.FIRSTSERIE_ENTRY62	NEB	R-148 (G97343)	9		H	W	R	A	bright	aestivum
NI08707		STEV.BAE.FIRSTSERIE_ENTRY4	NEB	CO98829=(Yuma/T-57//CO850034/	9		H	W	R	A	bright	aestivum
NI08708		STEV.BAE.FIRSTSERIE_ENTRY90	NEB	CO980829	9		H	W	R	A	bright	aestivum
NIOBRARA	PI 584996	NE89522	NEB	TAM105*5/Amigo/Brule	9		H	W	R	A	bright	aestivum
NORKAN	PI 506345	PI506345	KSM	PlainsmanV/3/2*(KS76H3705 ) Larned/Eagle//Sage	9		H	W	R	A	bright	aestivum
NORRIS	PI 643430	MTCL0316	MSU	BigSky//TAM110-sib*4/FS2240	9		H	W	R	A	bronze	aestivum	tall
NUFRONTIER		HBK0927	APS	UNKNOWN	9		H	W	W	A	bright	aestivum	short
NUHORIZON		GM10002	UNK	WI89-282/Arlin	9		H	W	W	A	bright	aestivum
NUPLAINS	PI 605741	N94L205, (P11A11)NUPLAINS	NEB	Abilene/KS831862	9			W				aestivum
NUSKY	PI 619167	MTW9441	MSU	NuWest/Tiber	9		H	W	W	A	bright	aestivum	tall
NW03666		STEV.BAE.FIRSTSERIE_ENTRY40	NEB	N94S097KS/NE93459	5		S	W	W	A	bright	aestivum
OGALLALA	PI 573037	WI89-055	APS	TX81V6187/Abilene	9		H	W	R	A	bright	aestivum
OK02405			OKS	Tonkawa/GK50	6		H	W	R	N	bright	aestivum	short
OK04111			OKS	2174*2/Jagger	4		H	W	R	A	bright	aestivum	short
OK04415			OKS	N563/OK98G508W	4		H	W	R	A	bright	aestivum	short
OK04505			OKS	OK91724/2*Jagger	4		H	W	R	A	bronze	aestivum	short
OK04507			OKS	OK95593/Jagger//2174	4		H	W	R	A	bright	aestivum	short
OK04525			OKS	FFR525W/Hickok//Coronado	4		H	W	R	A	bright	aestivum	short
OK05108			OKS	Lut13686/2174//Jagger	4		H	W	R	A	bright	aestivum	short
OK05122			OKS	KS94U337/NE93427	4		H	W	R	A	bright	aestivum	short
OK05134			OKS	OK97411/TX91D6825	4		H	W	R	A	bright	aestivum	short
OK05204			OKS	SWM866442/OK95548	4		H	W	R	A	bright	aestivum	short
OK05303			OKS	OK95548/TXHBG0358	4		H	W	R	A	bright	aestivum	short
OK05312			OKS	TX93V5919/WGRC40//OK94P549/WGRC34	4		H	W	R	A	bright	aestivum	short
OK05511			OKS	TAM110/2174	4		H	W	R	A	bright	aestivum	short
OK05526	PI 661991	OK05526-Rhf, Ruby Lee, RubyLee	OKS	KS94U275/OK94P549	9		H	W	R	A	bronze	aestivum	short
OK05711W			OKS	G1878/OK98G508W	4		H	W	W	A	bright	aestivum	short
OK05723W			OKS	SWM866442/Betty	4		H	W	W	A	bright	aestivum	short
OK05830			OKS	OK93617/Jagger	4		H	W	R	A	bright	aestivum	short
OK06114			OKS	KS97P0630-4-5/CM95560//X920879-C15-1/3/X84WO63-9-18/U1324-25-1-4	4		H	W	R	A	bright	aestivum	short
OK06210			OKS	KS90175-1-2/CMSW89Y271//KARL92/3/ABI86*3414/X86035*-BB-34//HBC302E	4		H	W	R	A	bronze	aestivum	short
OK06318			OKS	HBG0358/2174//2145	4		H	W	R	A	bright	aestivum	short
OK06319			OKS	Enhancer/2174	4		H	W	R	A	bright	aestivum	short
OK06336			OKS	Magvars/2174//Enhancer	4		H	W	R	A	bright	aestivum	short
OK07231			OKS	OKARL92P577-RMH 3099/Duster	4		H	W	R	A	bright	aestivum	short
OK07S117			OKS	ALTAR84/AE.SQ//OPATA/3/OK98G508W	4		H	W	R	A	bright	aestivum	short
OK08328			OKS	GKKeve/Ok101//OK93P656-RMH3299	4		H	W	R	A	bright	aestivum	short
OK09634			OKS	OK95616-98-6756/Overley	9		H	W	R	A	bright	aestivum	short
OK101	PI 631493	OK95571	OKS	OK87W663/Mesa//2180	3		H	W	R	A	bright	aestivum	short
OK10119			OKS	JEI110/Overley	4		H	W	R	N	bronze	aestivum	short
OK102	PI 632635	OK97508	OKS	2174/Cimarron	3		H	W	R	A	bright	aestivum	short
OK1067071			OKS	TX98V9437/OK00316//Farmec	4		H	W	R	A	bright	aestivum	short
OK1067274			OKS	GA961912-8-4-5/OK02129//Kristi-K.K	4		H	W	R	N	bright	aestivum	short
OK1068002			OKS	EFECT/Jagalene//Deliver	4		H	W	R	N	bright	aestivum	short
OK1068009			OKS	LADA/Jagalene//G980122	4		H	W	R	A	bright	aestivum	short
OK1068026			OKS	ERYTHROSPERMUM270/TAM111//OK99212	4		H	W	R	A	bright	aestivum	short
OK1068112			OKS	Farmec/Jagalene	4		H	W	R	A	bright	aestivum	short
OK1070267			OKS	VI.9/Guymon//G980411W	4		H	W	W	A	bright	aestivum	short
OK1070275			OKS	KNJAZHNA/KS00HW175-4//OK00611W	4		H	W	W	A	bright	aestivum	short
OK_BULLET	PI 642415	OK00514, OKBullet	OKS	KS96WGRC39/Jagger	3		H	W	R	A	bright	aestivum	short
OK_RISING	PI 656382	OK00611W, OKRising	OKS	KS96WGRC39/Jagger	5	red and white mixed variety	H	W	W	A	bright	aestivum	short
ONAGA		G12019	WES	HT43-231-19 (Pioneer bulk)	9		H	W	R	A	bright	aestivum	short
OVERLAND	PI 647959	NE01643, STEV.BAE.FIRSTSERIE_ENTRY36	NEB	MILLENNIUM sib//ND8974	9		H	W	R	A	bright	aestivum
OVERLEY	PI 634974	KS940786-6-7	KSM	TAM107*3/TA2460(U1275-1-4-2-2)//HEYNE221S222/3/JAGGER	9	RHT1	H	W	R	A	bronze	aestivum
PARKER	CItr 13285	CItr13285	KSM	Quivira/3/Kanred/HardFederation//Prelude/Kanred/4/Kawvale/Marquillo//Kawvale/Tenmarq	9		H	W	R	A	bright	aestivum
PARKER76	CItr 17685	KS 74124	KSM	Parker*5/Agent	9		H	W	R	A	bright	aestivum
PETE	PI 656844	OK03305	OKS	N40/OK94P455	4		H	W	R	N	bright	aestivum	short
PLATTE	PI 596297	W189-163W, GSTR 10701	CSU	Tesia79/Chat'S'//Abilene	9		H	W	W	A	bright	aestivum	short	P	A	P	P	P	P	P	P			A				P	P	P
POSTROCK	PI 643093	BC95811-7-4	APS	Ogallala/KSU94U261//Jagger	9		H	W	R	A	bronze	aestivum	short
PRAIRIE_RED	PI 605390	CO940623, PrairieRed	CSU	CO850034/PI372129//5*TAM 107	9			W				aestivum
PRONGHORN	PI 593047	NE88584	NEB	Centura/Dawn//Colt	9		H	W	R	A	bright	aestivum	tall
PROWERS	PI 605389	CO940750, PI605389	CSU	CO850060/PI372129//5*Lamar	9	CV-895	H	W	R	A	bright	aestivum	tall
RAWHIDE	PI 543893	NE83498	NEB	Warrior*5/Agent//Kavkaz/4/Parker*4/Agent//Belocerkovskaja198/Lancer/3/Vona	9		H	W	R	A	bright	aestivum	short
REDLAND	PI 502907	NE851182	NEB	Selection from Brule	9		H	W	R	A	bright	aestivum
RIPPER	PI 644222	CO00016	CSU	PI220127/P5//TAM200/KS87H66 (CO940606)/3/(TAM107R-2) CO850034/PI372129//5*TAM107	9	CV-1016	H	W	R	A	bright	aestivum	short
RITA	CItr 17799	SD 73160	SDK	SeuSeun/Denton8//Westmont/3/(SD6689)Ponca//3*Cheyenne/Kenya58/Newthatch//2*(Cheyenne/Tenmarq//Mediterranean/Hope)	9		H	W	R	A	bronze	aestivum
ROBIDOUX	PI 659690	NI04421	NEB	ODESSKAYAP/CODY//PAVON76/3*SCOUT66(NE96644)/3/WAHOO-sib	9		H	W	R	A	bright	aestivum
RONL		KS03HW158	KSM	Trego/3/(CO9600293) PI222668/TAM107//CO850034	9		H	W	W	A	bright	aestivum
ROSE	CItr 17795	SD 7279	SDK	SeuSeun/Denton8//Westmont/4/Hume/3/NE63265	9		H	W	R	A	bronze	aestivum
ROSEBUD	PI 473570	MT 7431	MSU	Lancer/2*BWH1376-8	9		H	W	R	A	bronze	aestivum
SAGE	CItr 17277	CItr17277	KSM	Agent/4*Scout	9		H	W	R	A	bright	aestivum
SANDY	CItr 17857	CO 611265	CSU	Sonora64A/TezanosPintosPrecoz/Yaqui54//(Frontana/Kenya58/Newthatch)/Norin10/Brevor/Gabo55B/Trapper//Centurk	9	PVP_8100154	H	W	R	A	bright	aestivum	tall
SANTA_FE		G980039, SantaFe	WES	G1878/Jagger	9		H	W	R	A	bronze	aestivum	short
SCOUT66	CItr 13996	CItr13996	NEB	Composite of 85 selections from SCOUT, CItr 13546	9		H	W	R	A	bright	aestivum
SD01058			SDK	XH1877/NE967430	5		H	W	R	A	bright	aestivum
SD01237			SDK	UNKNOWN	9			W	R	A	bright	aestivum
SD05118			SDK	WESLEY/6/(NE93613)TRAPPER//CMN/OT/3/CIMMYT/SUT/4/BUCKSKIN-SIB/HOMESTEAD(NE82419)/5/ARAPAHOE	5		H	W	R	A	bright	aestivum
SD05210			SDK	SD98444/SD97060	9		H	W	R	A	bright	aestivum
SD05W018			SDK	SD98W302/SD98W175	9		H	W	R	A	bright	aestivum
SETTLER_CL	PI 653833	NH03614, SETTLERCL	NEB	WESLEY-sib//MILLENNIUM-sib/ABOVE-sib	9		H	W	R	A	bright	aestivum
SHAWNEE	CItr 14157	KS 60770	KSM	Mediterranean/Hope//Pawnee/3/Oro/IllinoisNo.1//Comanche	9		H	W	R	A	bronze	aestivum
SHOCKER	PI 646185	HV9W99-558R	WES	FREEDOM/TOMAHAWK//JAGGER	9		H	W	R	A	bright	aestivum	short
SIOUXLAND	PI 483469	NE78668	OSU	WARRIOR*5/AGENT//KAVKAZ/3/WARRIOR*5/AGENT	5		S	W	R	A	bright	aestivum	tall
SMOKYHILL	PI 646184	HV9W99-1324R	WES	97 8/64 MASA (Population developed by combining several crosses with a common female "G2500")	9		H	W	R	A	bronze	aestivum	short
SPARTAN		HV9W94-CB94005RP	WES	RL8400193/PL2180	9		H	W	R	A	bright	aestivum	short
STANTON	PI 617033	KS95H167-3	KSM	PI220350/KS87H57//TAM200/KS87H66/3/KS87H325	9		H	W	R	A	bright	aestivum
STURDY	CItr 13684	TX 391-56-D1-23	TAM	Sinvalocho / Wichita // Hope / Cheyenne /3/2* Wichita /4/ Seu_Seun27	9		H	W	R	A	bright	aestivum	short
STURDY_2K	PI 636307	PI636307, Sturdy2K	TAM	[(SIN/WI)xCI11969xWI]xSS1 (=TX391-56-D1-23)	9			W		A	bright	aestivum
TAM105	CItr 17826	TX 69A569-1, TAM_105	TAM	short wheat' / Sturdy composite bulk selection	9	CV-624	H	W	R	A	bronze	aestivum	short
TAM107	PI 495594	TX80GH2875, TAM-107	TAM	TAM105*4/Amigo	9	CV-718	H	W	R	A	bronze	aestivum	short
TAM107-R7	GSTR 11601	GSTR11601	TAM	CO850034/PI372129//5*TAM107	9		H	W	R	A		aestivum
TAM109	PI 554606	TX87A6821	TAM	TAMW-101*5/CI9321	9	CV-805	H	W	R	N	bright	aestivum
TAM110	PI 595757	TXGH12588-105, TAM-110	TAM	TAM107*5/Largo	9		H	W	R	A	bronze	aestivum	short
TAM111	PI 631352	TX95A3091, STEV.BAE.FIRSTSERIE_ENTRY2	NEB	TAM107/4/Sturdy-sib/Kaw//Centurk (TX78V3630)/3/ Centurk78 /5/(TX87V1233) Sturdy-sib/Kaw//Centurk/3/Jupetaco/Bluejay	9		H	W	R	A	bright	aestivum	short
TAM112	PI 643143	TX98V9628	TAM	TAM200/TA2460 (U1254-7-9-2-1)//(TXGH10440) TAM107*5/Largo	9		H	W	R	A	bronze	aestivum
TAM200	PI 578255	TX81V6614	TAM	Sturdy-sib/Tascosa//Centurk *3/3/Amigo	9		H	W	R	A	bright	aestivum	short
TAM202	PI 561933	TX86V1405	TAM	Siouxland outcross	9		H	W	R	A	bright	aestivum	short
TAM203	PI 655960	TX01V5314	TAM	TX89V4132/704 L I-2221	9		H	W	R	A	bronze	aestivum	short
TAM302	PI 605910	TX91D6913	TAM	Probrand812/Caldwell//(TX86D1310) TAM300-sib	9		H	W	R	A	bright	aestivum	short
TAM303		TX98D1170	TAM	TX89D1253*2/TTCC404(=WX93D208-9-1-2)(=TX98D1170)	5		S	W	R	A	bronze	aestivum	short
TAM304	PI 655234	TX01D3232, TAM-304	TAM	TX92U3060/TX91D6564	9		H	W	R	A	bright	aestivum	short
TAM400	PI 614876	TX93V5722	TAM	TAM200//(TX82D5668) Era/TAMW-101	9		H	W	R	A	bright	aestivum	short
TAM401	PI 658500	TX03M1096	TAM	MASON/JAGGER	5		S	W	R	N	bronze	aestivum	short
TAMW-101	CItr 15324	TX 65A1682	TAM	Norin10/3/Nebraska60//Mediterranean/Hope/4/Bison	9	CV-541	H	W	R	A	bright	aestivum
TANDEM	PI 601817	SD89119	SDK	Brule/Agate	9	CV-862	H	W	R	A	bright	aestivum
TARKIO		HV9W99-191R	WES	OK90604/KS6397//Snowwhite	9		H	W	R	A	bright	aestivum	short
TASCOSA	CItr 13023	Tex. 274-51-A7	TAM	Kanred/HardFederation//Tenmarq/3/Mediterranean/Hope/4/Cimarron	9	CV-404	H	W	R	A	bronze	aestivum
THUNDERBOLT			APS	ABILENE/KS90WGRC10	9		H	W	R	A	bronze	aestivum	short
THUNDER_CL	PI 655528	CO03W239, ThunderCL	CSU	KS01-5539/CO99W165	9			W				aestivum
TREGO	PI 612576	KS95HW62-6	OSU	RL6005/RL6008//LARNED/3/CHENEY/LARNED/4/BENNETT-SIB/5/TAM107(KS87H325)/6/RIOBLANCO	5	CV-897	S	W	W	A	bright	aestivum
TRISON	CItr 17278	KS 65274	KSM	Triumph/Bison	9	CV-548, Reported in NSGC as Awned/Awnless	H	W	R	A	bright	aestivum
TRIUMPH64	CItr 13679	CItr13679	OKS	Danne-Beardless-Blackhull/3/Kanred/Blackhull//Florence/4/Kanred/Blackhull//Triumph	9		H	W	R	A	bright	aestivum	short
TURKEY_NEBSEL			UNK	TURKEY	9		H	W	R	A	bright	aestivum
TX00V1131			TAM	TX87V1613/KS91WGRC11	9		H	W	R	A	bronze	aestivum	short
TX01A5936			TAM	JAGGER/3/PSN 'S'/BOW 'S'//TAM200	9		H	W	W	A	bright	aestivum	short
TX01M5009-28			TAM	MASON/JAGGER//PECOS	9		H	W	R	N	bronze	aestivum	short
TX01V5134RC-3			TAM	TAM200/JAGGER	5		S	W	R	A	bronze	aestivum	short
TX02A0252		TAM113	TAM	UNKNOWN	9			W	R	A	bright	aestivum
TX03A0148			TAM	TX89A7137/TIPACNA	9		H	W	R	N	bright	aestivum	short
TX03A0563			TAM	X96V107/OGALLALA	9		H	W	R	A	bright	aestivum	short
TX04A001246			TAM	TX95V4339/TX94VT938-6	9		H	W	R	A	bright	aestivum	short
TX04M410164			TAM	MIT/TX93V5722//W95-301	9		H	W	R	A	bronze	aestivum	short
TX04M410211			TAM	MASON/JAGGER//OGALLALA	9		H	W	R	A	bright	aestivum	short
TX04V075080			TAM	JAGGER/TX93V5722//TX95D8905	9		H	W	R	A	bronze	aestivum	short
TX05A001188			TAM	TAM107//TX98V3620/CENTURK78/3/TX87V1233/4/N87V106//TX86V1540/TAM200	9		H	W	R	A	bronze	aestivum	short
TX05A001822			TAM	2145/X940786-6-7	9		H	W	R	A	bright	aestivum	short
TX05V7259			TAM	TAM107//TX78V3620/CENTURK78/3/TX87V1233/4/ARAPAHOE//TX86V1540/TAM200	9		H	W	R	A	bronze	aestivum	short
TX05V7269			TAM	HBG0358/4/TAM107//TX78V3620/CENTURK78/3/TX87V1233	9		H	W	R	A	bright	aestivum	short
TX06A001132			TAM	HBG0358/4/TAM107//TX78V3620/CENTURK78/3/TX87V1233	9		H	W	R	A	bright	aestivum	short
TX06A001263		TAM305	TAM	UNKNOWN	9				R	A	bronze	aestivum
TX06A001281			TAM	TX98VR8422/U3704A-7-7	9		H	W	R	A	bright	aestivum	short
TX06A001386			TAM	TX99A6030/CUSTER	9		H	W	R	A	bright	aestivum	short
TX06V7266			TAM	TX99U8617/TX97U2001	9		H	W	R	N	bronze	aestivum	short
TX07A001279			TAM	X930332-4-1/TX97V2838	9		H	W	R	A	bright	aestivum	short
TX07A001318			TAM	TX98VR8431/TX95A3091	9		H	W	R	A	bright	aestivum	short
TX07A001420			TAM	U1254-1-5-2-1/TX81V6582//DESCONOCIDO	9		H	W	R	A	bright	aestivum	short
TX86A5606			TAM	TAM105*4/Amigo*4//Largo	9		H	W	R	A	bronze	aestivum	short
TX86A6880			TAM	TAM105*4/Amigo*4//Largo	9		H	W	R	A	bronze	aestivum	short
TX86A8072			TAM	TAM105*4/Amigo*4//Largo	9		H	W	R	A	bronze	aestivum	short
TX96D1073			TAM	TX86D1310/KAVKAZ/TX86D1308(=WX87D144-10-99-12-18)	5		S	W	R	A	bright	aestivum	short
TX99A0153-1			TAM	OGALLALA/TAM202	9		H	W	R	A	bright	aestivum	short
TX99U8618			TAM	TX84V1237/TX71C8130R	9		H	W	R	A	bright	aestivum	short
VENANGO		G12058	WES	HBE1066-105/HBF0551-137	9		H	W	R	A	bright	aestivum	short
VISTA	PI 562653	NE87615	NEB	Warrior//Atlas66/Comanche/3/Comanche/Ottawa (NE68513)/5/(NE68457) Ponca/2*Cheyenne/3/Illinois No. 1//2* Chinese Spring/T. timopheevii/4/Cheyenne/Tenmarq// Mediterranean/Hope/3/Sando60/6/Centurk/Brule	9	CV-789	H	W	R	A	bright	aestivum
VONA	CItr 17441	CO 725049	CSU	Andes64A/Sonora64//Tacuari (II21183)/4/(CO652363) Warrior//Kenya58/Newthatch/2*(Cheyenne/Tenmarq/Mediterranean/Hope)/3/Parker/5/Lancer/4/KS62136	9	CV-599	H	W	R	A	bright	aestivum	short
W04-417			APS	BULK POPULATION	9		H	W	R	A	bright	aestivum
WAHOO	PI 619098	NE94654	NEB	Arapahoe*2/Abilene	9		H	W	R	A	bright	aestivum
WARRIOR	CItr 13190	Nebr. 483310	NEB	Pawnee/Cheyenne	9	CV-417	H	W	R	A	bright	aestivum
WB411W		HV9W98-411W	WES	G3006/ARLIN	9		H	W	W	A	bright	aestivum	short
WENDY	PI 638521	SD97W604	SDK	SD89333/Abilene	9	CV-991	H	W	W	A	bright	aestivum
WESLEY	PI 605742	N95L158, STEV.BAE.FIRSTSERIE_ENTRY34	NEB	KS831036-3//COLT/CODY	5		S	W				aestivum
WICHITA	CItr 11952	Kansas No. 2739	KSM	Early Blackhull/Tenmarq	9		H	W	R	A	bright	aestivum
WINDSTAR	PI 597379	NE90625	NEB	TAM103/Newton-sib (TX79A2729)//Caldwell/Brule field sel .6/3/Siouxland	9	CV-857	H	W	R	A	bright	aestivum
WINOKA	CItr 14000	Winalta 66	SDK	Winalta-sel	9	CV-476	H	W	R	A	bright	aestivum
YELLOWSTONE	PI 643428	MT00159	MSU	Selected from a composite of F2 seed from two closely related populations: Promontory/Judith and Judith-phenotypic dwarf selection/Promontory	9		H	W	R	A	bright	aestivum	tall
YUMA	PI 559720	CO850061	CSU	NS14/NS25//2*Vona	9	PVP_9300009	H	W	R	A	bright	aestivum	short
YUMAR	PI 605388	CO940700	CSU	Yuma/PI372129,F1//CO850034/3/4*Yuma	9	CV-902	H	W	R	A	bright	aestivum	short
